# Supplementary material for: The Spin–Orbit Effect on the Electronic Structures, Refractive Indices, and Birefringence of X2PO4I (X = Pb, Sn, Ba and Sr): A First-Principles Investigation
Source: Nanomaterials (Basel). 2024 Apr 1;14(7):617. doi: 10.3390/nano14070617 (PMC11013657; doi:10.3390/nano14070617)
Supplement: Supplementary file 1 [file nanomaterials-14-00617-s001.zip]

Archive with 1 entries (1 files):
- nanomaterials-2926978-supplementary.pdf
